# Supplementary material for: Target Attainment and Population Pharmacokinetics of Cefazolin in Patients with Invasive Staphylococcus aureus Infections: A Prospective Cohort Study
Source: Antibiotics (Basel). 2024 Sep 29;13(10):928. doi: 10.3390/antibiotics13100928 (PMC11504871; doi:10.3390/antibiotics13100928)
Supplement: Supplementary file 1 [file antibiotics-13-00928-s001.zip]

Archive with 1 entries (1 files):
- antibiotics-3182376-supplementary.pdf
